# Supplementary material for: eCerto—versatile software for interlaboratory data evaluation and documentation during reference material production
Source: Anal Bioanal Chem. 2023 Dec 18;416(5):1139–47. doi: 10.1007/s00216-023-05099-3 (PMC10850009; doi:10.1007/s00216-023-05099-3)
Supplement: Supplementary file 1 — Supplementary file1 (ZIP 154 KB) [file 216_2023_5099_MOESM1_ESM.zip]

Archive with 18 entries (18 files):
- 1.xlsx
- 10.xlsx
- 11.xlsx
- 12.xlsx
- 14.xlsx
- 17.xlsx
- 2.xlsx
- 4.xlsx
- 5.xlsx
- 6.xlsx
- 7a.xlsx
- 7b.xlsx
- 8.xlsx
- 9.xlsx
- SI1_U115_Hg.xlsx
- SI2_BC751.xlsx
- SI4_BAM-U115_Hg.RData
- SI5_ERM-ED103.RData
