# Supplementary material for: eCerto—versatile software for interlaboratory data evaluation and documentation during reference material production
Source: Anal Bioanal Chem. 2023 Dec 18;416(5):1139–47. doi: 10.1007/s00216-023-05099-3 (PMC10850009; doi:10.1007/s00216-023-05099-3)
Supplement: Supplementary file 1 — Supplementary file1 (ZIP 154 KB) [file 216_2023_5099_MOESM1_ESM.zip › 7a.xlsx]

## Sheet: Verfahren B
Hg	mg/kg	4.042	3.893	4.055	3.905
