# Supplementary material for: eCerto—versatile software for interlaboratory data evaluation and documentation during reference material production
Source: Anal Bioanal Chem. 2023 Dec 18;416(5):1139–47. doi: 10.1007/s00216-023-05099-3 (PMC10850009; doi:10.1007/s00216-023-05099-3)
Supplement: Supplementary file 1 — Supplementary file1 (ZIP 154 KB) [file 216_2023_5099_MOESM1_ESM.zip › SI1_U115_Hg.xlsx]

## Sheet: eCerto_H
analyte	Flasche	value	unit
Hg	2	3.916	mg/kg
Hg	38	3.936	mg/kg
Hg	74	3.89	mg/kg
Hg	110	3.964	mg/kg
Hg	146	3.894	mg/kg
Hg	182	3.825	mg/kg
Hg	218	3.933	mg/kg
Hg	254	3.807	mg/kg
Hg	290	4.042	mg/kg
Hg	326	3.832	mg/kg
Hg	362	3.809	mg/kg
Hg	398	3.879	mg/kg
Hg	2	3.794	mg/kg
Hg	38	3.865	mg/kg
Hg	74	3.862	mg/kg
Hg	110	3.847	mg/kg
Hg	146	3.772	mg/kg
Hg	182	3.796	mg/kg
Hg	218	3.755	mg/kg
Hg	254	3.661	mg/kg
Hg	290	3.798	mg/kg
Hg	326	3.915	mg/kg
Hg	362	3.888	mg/kg
Hg	398	3.859	mg/kg
Hg	2	4.003	mg/kg
Hg	38	3.865	mg/kg
Hg	74	3.806	mg/kg
Hg	110	3.997	mg/kg
Hg	146	3.807	mg/kg
Hg	182	3.891	mg/kg
Hg	218	3.977	mg/kg
Hg	254	3.873	mg/kg
Hg	290	4.117	mg/kg
Hg	326	3.958	mg/kg
Hg	362	4.209	mg/kg
Hg	398	3.95	mg/kg
Hg	2	4.145	mg/kg
Hg	38	3.943	mg/kg
Hg	74	4.442	mg/kg
Hg	110	3.966	mg/kg
Hg	146	4	mg/kg
Hg	182	4.015	mg/kg
Hg	218	3.901	mg/kg
Hg	254	3.925	mg/kg
Hg	290	4.041	mg/kg
Hg	326	3.894	mg/kg
Hg	362	4.021	mg/kg
Hg	398	4.246	mg/kg
