# Supplementary material for: eCerto—versatile software for interlaboratory data evaluation and documentation during reference material production
Source: Anal Bioanal Chem. 2023 Dec 18;416(5):1139–47. doi: 10.1007/s00216-023-05099-3 (PMC10850009; doi:10.1007/s00216-023-05099-3)
Supplement: Supplementary file 1 — Supplementary file1 (ZIP 154 KB) [file 216_2023_5099_MOESM1_ESM.zip › SI2_BC751.xlsx]

## Sheet: S_BC715
analyte	Temp	Date	Value	Unit
ZEN	-80	2021-01-01	360.147	ng/g
ZEN	-80	2021-01-01	367.265	ng/g
ZEN	-80	2021-01-01	361.083	ng/g
ZEN	-80	2021-01-01	376.269	ng/g
ZEN	-20	2021-02-01	358.693	ng/g
ZEN	-20	2021-02-01	356.934	ng/g
ZEN	-20	2021-02-01	359.748	ng/g
ZEN	-20	2022-01-01	357.501	ng/g
ZEN	-20	2022-01-01	363.296	ng/g
ZEN	-20	2022-01-01	368.878	ng/g
ZEN	4	2021-01-08	360.668	ng/g
ZEN	4	2021-01-08	358.45	ng/g
ZEN	4	2021-01-08	358.644	ng/g
ZEN	4	2021-01-08	356.622	ng/g
ZEN	4	2021-01-15	358.533	ng/g
ZEN	4	2021-01-15	358.945	ng/g
ZEN	4	2021-01-15	358.122	ng/g
ZEN	4	2021-01-22	364.272	ng/g
ZEN	4	2021-01-22	363.162	ng/g
ZEN	4	2021-01-22	360.696	ng/g
ZEN	4	2021-01-22	352.784	ng/g
ZEN	4	2021-02-01	358.98	ng/g
ZEN	4	2021-02-01	362.786	ng/g
ZEN	4	2021-02-01	357.174	ng/g
ZEN	4	2021-02-01	346.455	ng/g
ZEN	4	2021-04-01	358.46	ng/g
ZEN	4	2021-04-01	361.492	ng/g
ZEN	4	2021-04-01	360.601	ng/g
ZEN	4	2021-04-01	362.146	ng/g
ZEN	4	2021-07-01	359.913	ng/g
ZEN	4	2021-07-01	359.605	ng/g
ZEN	4	2021-07-01	363.991	ng/g
ZEN	4	2021-07-01	365.033	ng/g
ZEN	4	2021-10-01	358.612	ng/g
ZEN	4	2021-10-01	362.045	ng/g
ZEN	4	2021-10-01	360.472	ng/g
ZEN	4	2021-10-01	363.893	ng/g
ZEN	4	2022-01-01	354.518	ng/g
ZEN	4	2022-01-01	354.18	ng/g
ZEN	4	2022-01-01	353.143	ng/g
ZEN	23	2021-01-08	352.389	ng/g
ZEN	23	2021-01-08	350.833	ng/g
ZEN	23	2021-01-08	355.579	ng/g
ZEN	23	2021-01-08	356.019	ng/g
ZEN	23	2021-01-15	353.392	ng/g
ZEN	23	2021-01-15	359.499	ng/g
ZEN	23	2021-01-15	366.426	ng/g
ZEN	23	2021-01-15	360.621	ng/g
ZEN	23	2021-01-22	357.688	ng/g
ZEN	23	2021-01-22	353.902	ng/g
ZEN	23	2021-01-22	357.76	ng/g
ZEN	23	2021-01-22	363.615	ng/g
ZEN	23	2021-02-01	363.858	ng/g
ZEN	23	2021-02-01	359.963	ng/g
ZEN	23	2021-02-01	358.548	ng/g
ZEN	23	2021-02-01	357.895	ng/g
ZEN	23	2021-04-01	359.518	ng/g
ZEN	23	2021-04-01	351.021	ng/g
ZEN	23	2021-04-01	369.19	ng/g
ZEN	23	2021-04-01	366.387	ng/g
ZEN	23	2021-07-01	346.604	ng/g
ZEN	23	2021-07-01	355.093	ng/g
ZEN	23	2021-07-01	362.922	ng/g
ZEN	23	2021-07-01	357.13	ng/g
ZEN	23	2021-10-01	356.366	ng/g
ZEN	23	2021-10-01	357.212	ng/g
ZEN	23	2021-10-01	355.746	ng/g
ZEN	23	2021-10-01	356.797	ng/g
ZEN	23	2022-01-01	352.595	ng/g
ZEN	23	2022-01-01	359.43	ng/g
ZEN	40	2021-01-08	367.875	ng/g
ZEN	40	2021-01-08	376.286	ng/g
ZEN	40	2021-01-08	360.94	ng/g
ZEN	40	2021-01-15	350.763	ng/g
ZEN	40	2021-01-15	356.482	ng/g
ZEN	40	2021-01-15	355.76	ng/g
ZEN	40	2021-01-15	349.003	ng/g
ZEN	40	2021-01-22	358.558	ng/g
ZEN	40	2021-01-22	359.816	ng/g
ZEN	40	2021-01-22	354.942	ng/g
ZEN	40	2021-01-22	360.818	ng/g
ZEN	40	2021-02-01	364.103	ng/g
ZEN	40	2021-02-01	364.404	ng/g
ZEN	40	2021-02-01	360.828	ng/g
ZEN	40	2021-02-01	360.204	ng/g
ZEN	40	2021-04-01	354.922	ng/g
ZEN	40	2021-04-01	349.554	ng/g
ZEN	40	2021-04-01	365.943	ng/g
ZEN	40	2021-04-01	360.134	ng/g
ZEN	40	2021-07-01	358.922	ng/g
ZEN	40	2021-07-01	356.425	ng/g
ZEN	40	2021-10-01	348.32	ng/g
ZEN	40	2021-10-01	351.921	ng/g
ZEN	40	2021-10-01	357.407	ng/g
ZEN	40	2021-10-01	353.932	ng/g
ZEN	40	2022-01-01	352.516	ng/g
ZEN	40	2022-01-01	353.976	ng/g
ZEN	40	2022-01-01	353.238	ng/g
ZEN	60	2021-01-08	352.266	ng/g
ZEN	60	2021-01-08	360.238	ng/g
ZEN	60	2021-01-08	359.874	ng/g
ZEN	60	2021-01-08	352.186	ng/g
ZEN	60	2021-01-15	361.964	ng/g
ZEN	60	2021-01-15	365.62	ng/g
ZEN	60	2021-01-15	359.213	ng/g
ZEN	60	2021-01-15	365.45	ng/g
ZEN	60	2021-01-22	349.06	ng/g
ZEN	60	2021-01-22	348.41	ng/g
ZEN	60	2021-01-22	343.408	ng/g
ZEN	60	2021-01-22	343.015	ng/g
ZEN	60	2021-02-01	358.326	ng/g
ZEN	60	2021-02-01	351.819	ng/g
ZEN	60	2021-02-01	357.837	ng/g
ZEN	60	2021-02-01	351.967	ng/g
